# Supplementary material for: USF1-induced upregulation of LINC01048 promotes cell proliferation and apoptosis in cutaneous squamous cell carcinoma by binding to TAF15 to transcriptionally activate YAP1
Source: Cell Death Dis. 2019 Apr 1;10(4):296. doi: 10.1038/s41419-019-1516-2 (PMC6443651; doi:10.1038/s41419-019-1516-2)
Supplement: Supplementary file 4 — Supplementary Table 1 [file 41419_2019_1516_MOESM4_ESM.xlsx]

## Sheet: Sheet1
Primers used in qRT-PCR
LINC01048	forward	5’-TGCTAAACATGGCCTGTCCC-3’
	reverse	5’-CACCTCTGCTCACAAGTGCT-3’
USF1	forward	5’-GGAGAGGGAGAACACAGTTGG-3’
	reverse	5’-AAAATCAAAGCTGCCCTGCC-3’
TAF15	forward	5’-AGGTGACTTCTTCAGCGAGC-3’
	reverse	5’-GCCAAGTTAACTGCTTCGTGG-3’
YAP1	forward	5’- GGTTCGCACATCCTCTCTCC-3’
	reverse	5’- CAGAAACTCGCCTCAAACGC-3’
GAPDH	forward	5’-CGGAGTCAACGGATTTGGTCGTATTGG-3’
	reverse	5’-GCTCCTGGAAGATGGTGATGGGATTTCC-3’
